# Supplementary material for: Posttranslational ISGylation of NLRP3 by HERC enzymes facilitates inflammasome activation in models of inflammation
Source: J Clin Invest. 2023 Oct 16;133(20):e161935. doi: 10.1172/JCI161935 (PMC10575725; doi:10.1172/JCI161935)
Supplement: Supporting data values [file jci-133-161935-s174.xlsx]

## Sheet: Fig.1
D
	Herc6	LPS			IL-1β
	0h	1	1.04281	1.07311	1	0.931709	0.967503
	2h	7.87202	9.76595	10.9971	0.969858	0.837607	0.796793
	4h	11.7205	11.8123	15.2982	1.35544	1.16449	1.67057
	8h	22.7612	20.9224	18.5398	8.79108	6.42444	7.60661
	12h	12.64	12.8016	10.724	11.9269	12.2887	12.6037
	24h	11.0375	12.076	11.8125	3.52917	3.1911	3.20222
E
	Isg15	LPS			IL-1β
	0h	1	1.05679	1.06502	1	0.849544	0.835808
	2h	98.603	94.7369	94.6233	1.70062	1.48649	1.4108
	4h	194.741	229.767	292.27	21.2507	18.0067	17.6485
	8h	258.443	288.19	251.399	193.467	274.398	191.706
	12h	308.541	293.431	287.11	340.93	237.762	213.338
	24h	79.1848	86.9239	91.5128	9.74396	9.55695	10.7124

## Sheet: Fig. 2
A
	IL-1β	Herc6+/+			Herc6-/-
	PBS	2.1875	0.531251	1.03125	0.71875	2.34375	0.0624996
	LPS	9.65625	7.6875	10.0312	13.7188	11.125	18.5938
	LPS+ATP	570	648.625	701.875	287.875	416.344	433.688
	LPS+Nig	867.719	904.594	973.656	295.156	286.719	266.25
B
	TNF-α	Herc6+/+			Herc6-/-
	PBS	0.72	0.446471	0.475882	0.375882	0.384706	0.434706
	LPS	53.0406	47.8965	44.6347	57.9612	46.3465	49.5553
	LPS+ATP	57.6318	55.2082	55.2465	57.2053	71.2494	61.6112
	LPS+Nig	51.4141	56.9877	49.6729	49.2994	53.0729	52.7377
	IL-6	Herc6+/+			Herc6-/-
	PBS	0.201613	0.147849	0.143817	0.248656	0.185484	0.149194
	LPS	6.78145	5.00242	5.99167	5.67473	5.57849	5.42957
	LPS+ATP	4.58522	4.67204	4.92043	6.05806	4.27796	5.23871
	LPS+NIG	4.23306	5.08656	5.24247	4.97634	5.3543	5.37876
C
	IL-1β	Herc6+/+			Herc6-/-
	PBS	2.03125	1.3125	0.15625	2.75	1.375	1.625
	LPS+poly(dA:dT)	698.687	658.906	586.25	699.469	642.562	600.844
	LPS+Flagellin	263.281	336.125	360.281	363.094	326.937	262.187
E
	IL-1β	Ctrlsi			Herc6si
	PBS	3.5625	0.125	3.90625	3.1875	2.125	5.15625
	LPS	3.09375	1.1875	1.875	1.6875	0.96875	3.25
	LPS+ATP	89.3125	98.75	91.7813	57.6562	66.5938	75.1562
	LPS+Nig	217.562	377.5	370.062	119.406	103.125	135.875
	LPS+poly(dA:dT)	284.875	241.125	283.312	223.688	287.25	301.781
F
	TNF-α	Ctrlsi			Herc6si
	PBS	0.052235	0.053412	0.094	0.046353	0.054	0.086941
	LPS	14.5893	15.1128	15.204	14.3117	14.6987	16.9911
	LPS+ATP	15.5152	15.7158	14.7328	14.5464	14.9411	14.3817
	LPS+Nig	14.9305	14.5093	11.6575	14.7005	15.3511	13.8475
	IL-6	Ctrlsi			Herc6si
	PBS	0.0389785	0.036828	0.0518817	0.0435484	0.0475807	0.0615591
	LPS	3.7293	3.35054	4.53038	3.83253	3.70215	4.03925
	LPS+ATP	2.91452	4.19677	4.4379	3.28656	3.7379	3.26398
	LPS+Nig	2.36183	3.06667	4.26183	3.33091	4.05161	3.21129
J
	Nlrp3	Herc6+/+			Herc6-/-
	PBS	1	0.987626	0.855908	1.03241	0.868051	0.855383
	LPS	79.0251	72.2576	76.3186	74.7114	71.582	72.9024
K
	Ilib	Herc6+/+			Herc6-/-
	PBS	1	1.16808	0.87479	1.14202	0.74021	0.4049
	LPS	16097.4	14786	13906.9	15549.3	14921	18108.2
	Tnfa	Herc6+/+			Herc6-/-
	PBS	1	1.1198	1.1466	1.0227	1.0746	1.0487
	LPS	372.104	398.462	340.937	415.547	430.264	498.192
	Il6	Herc6+/+			Herc6-/-
	PBS	1	0.596145	0.307652	0.205888	1.07459	1.16713
	LPS	3167.29	3473.69	2481.98	1970.18	2580.37	2354.52

## Sheet: Fig. 3
G
	CHX	Herc6+/+			Herc6-/-
	0h	1	1	1	1	1	1
	4h	1.1162	1.1055	1.10073	0.714312	0.715008	0.719608
	8h	0.966499	0.963426	0.971885	0.367375	0.367156	0.368272

## Sheet: Fig. 4
D
	Nlrp3	Ctrlsi			Isg15si
	PBS	1	0.993514	0.960098	0.783505	0.608162	0.698844
	LPS	15.808	16.6408	15.9634	16.5982	15.6372	16.0876
E
	IL-1β	Ctrlsi			Isg15si
	PBS	3.53125	3.78125	5.15625	3.28125	4.4375	5.84375
	LPS	18.2188	15.7188	17.3125	12.0312	9.0625	0.21875
	LPS+ATP	588.188	529.875	397.719	320.531	273.5	200.219
	LPS+Nig	1094.19	1037.47	1023.84	506.281	566.75	307.625
	LPS+poly(dA:dT)	394.688	375.969	403.844	340.094	323.094	383.188

## Sheet: Fig. 6
A
	IL-1β	Herc6+/+						Herc6-/-
	PBS	4.09375	0.15625	2.8125
	LPS	832.156	565.281	344.219	554.125	745.875	579.844	249.312	346.844	220.719	350.938	489.062	199.344
	TNF-α	Herc6+/+						Herc6-/-
	PBS	0.654588	0.647529	0.478706
	LPS	14.4634	7.97224	7.22282	9.48694	8.87988	8.41282	6.29929	10.8846	5.83988	9.56577	7.34694	6.16282
	IL-6	Herc6+/+						Herc6-/-
	PBS	0.0510753	0.0158602	0.0341398
	LPS	6.15564	6.05941	5.60134	7.62043	7.53011	6.97124	6.68387	6.57957	7.19597	7.93629	7.41667	6.60833
B
	IL-1β	Herc6+/+					Herc6-/-
	PBS	0.25	5.21875	9
	LPS	668.688	574.969	409.969	313.875	411.875	42.7188	19.0625	25.5	67.2188	27.5
C
	IL-1β	Herc6+/+					Herc6-/-
	PBS	0.0624999	0.625	0.9375
	LPS	102.812	80.0938	74.25	58.6875	67.7188	19	17.0938	11.4688	15.3125	13.1875
D
	WBC (×105)	Herc6+/+						Herc6-/-
	PBS	0.072	0.102
	LPS	4.512	4.32	3.84	3.264	10.56	12.288	1.632	2.304	2.4	2.208	3.072	3.072
F
	lung	Herc6+/+					Herc6-/-
		0.378734	0.666064	0.972387	0.692751	0.515564	0.121956	0.48728	0.365803	0.359469	0.298697
	spleen	Herc6+/+					Herc6-/-
		1.44316	1.14718	0.720414	0.527642	0.622161	0.114182	0.262705	0.40795	0.290437	0.207043
	liver	Herc6+/+					Herc6-/-
		0.568061	0.746835	0.887415	1.16347	1.07764	0.388003	0.687432	0.69439	0.672654	0.449162

## Sheet: Fig. 7
C
	IL-1β	Herc6+/+			Herc6-/-
	PBS	2.40625	1.1875	1.8125	1.03125	0.125	1
	VSV	627.906	721.875	546.281	259.375	280.5	336.406
E
	TNF-α	Herc6+/+			Herc6-/-
	PBS	0.398118	0.332235	0.411647	0.376941	0.352235	0.435177
	VSV24h	14.1558	14.774	15.2381	7.44812	8.39282	6.33929
	IL-6	Herc6+/+			Herc6-/-
	PBS	0.0451613	0.00483871	0.0166667	0.0532258	0.0236559	0.00645161
	VSV24h	9.07258	9.19355	10.1349	7.03011	7.07258	7.60484
F
	IL-1β	Ctrlsi			Isg15si
	PBS	6.78125	5.25	5.25	4.1875	5.71875	0.125
	VSV12h	36.4375	36.1562	37.0312	22.5312	24.6875	22.6562
	VSV24h	141.219	91.8125	91.625	51.3125	47.5625	47.8125
	TNF-α	Ctrlsi			Isg15si
	PBS	0.093	0.00182353	5.88228e-05	0.00535294	0.00476471	0.00594118
	VSV12h	12.2089	10.3442	10.3118	8.41888	7.83594	7.74712
	VSV24h	11.1609	13.2821	13.6868	9.37506	10.2139	10.0339
	IL6	Ctrlsi			Isg15si
	PBS	0.0011828	0.00150538	0.00747312	0.000430108	0.00274194	0.00731183
	VSV12h	1.54522	1.38145	1.13059	0.426021	0.363226	0.275108
	VSV24h	1.19376	0.913548	1.22952	0.357043	0.323064	0.32457
I
	IL-1β	Herc6+/+					Herc6-/-
	PBS	1.57812	1.70312	1.76562
	VSV	57.4531	70.8594	54.8906	57.5781	75.4219	30.4219	23.0156	28.7344	27.9531	22.0469
J
	IL-1β	Herc6+/+					Herc6-/-
	PBS	0.0312499	5.90625	7.875
	VSV	96.5625	103.844	123.562	124.031	132.094	40.5	80.9375	53.9375	49.375	41.6875
K
	TNF-α	Herc6+/+					Herc6-/-
	PBS	0.341412	0.340235	0.467
	VSV	2.57641	2.57347	2.527	2.49671	2.51259	1.66229	1.26553	1.40759	1.43788	1.66318
	IL-6	Herc6+/+					Herc6-/-
	PBS	0.000806451	0.000134409	0.00268817
	VSV	2.87419	3.03051	2.57057	1.68266	3.19019	0.84086	0.572984	1.09409	1.0793	0.454032

## Sheet: Fig. SF1
B
	HERC5
	LPS 0h	1	1.00749	1.49039
	LPS 2h	1.42385	1.44612	1.48365
	LPS 4h	1.51814	3.77154	4.18379
	LPS 8h	10.1737	9.71901	10.9055
	LPS 12h	21.2175	27.2809	18.7454
	LPS 24h	2.94343	2.93413	2.93168

## Sheet: Fig. SF2
D
	IL-1β	Herc6+/+			Herc6-/-
	PBS	1.125	1.125	0.8125	5.5	1.4375	2.6875
	LPS+Alum	331.438	308.625	337.062	159.562	154.562	160.5
	LPS+MSU	595.812	593.625	616.75	245.812	243.312	264.562
G
	IL-1β	Ctrlsi			Herc6si
	PBS	0.34375	0.96875	0.65625	0.65625	0.96875	0.34375
	LPS+Alum	305.344	400.656	393.469	93.7812	123.156	151.594
	LPS+MSU	405.969	418.781	400.656	211.594	234.719	218.156
I
	Nlrp3	Ctrlsi			Herc6si
	PBS	1	0.930783	0.916873	1.01946	1.09313	1.09626
	LPS	28.0328	30.757	32.1061	40.9607	35.6132	31.8264
J
	Ilib	Ctrlsi			Herc6si
	PBS	1	1.32977	0.523108	1.28005	1.17755	1.57735
	LPS	13645.6	9256.06	9377.8	8302.56	6900.38	7752.4
	Tnfa	Ctrlsi			Herc6si
	PBS	1	1.06383	0.97101	1.43182	1.35725	1.43828
	LPS	332.369	339.617	347.434	375.356	319.113	371.475
	Il6	Ctrlsi			Herc6si
	PBS	1	0.902323	0.895399	1.46892	1.6736	1.75924
	LPS	422.126	297.362	315.172	343.882	325.148	337.357

## Sheet: Fig. SF3
B
	NLRP3	Ctrlsi			HERC5si
	PBS	1	0.869129	1.11644	0.87448	0.868512	0.933143
	LPS	2.25133	3.5883	3.32514	3.02108	4.42783	4.56776

## Sheet: Fig. SF4
B
	IL-1β	Ctrlsi			Isg15si
	PBS	4	3.5	4.4375	4.125	2.71875	3.9375
	LPS+Alum	463.25	490.375	420.937	144.906	125.281	114.469
	LPS+MSU	306.75	350.813	332.125	223.906	180.906	163.344

[truncated: 2 more sheets: Fig. SP6, Fig. SP7]
